# Supplementary material for: Amyloid Aβ25-35 Aggregates Say ‘NO’ to Long-Term Potentiation in the Hippocampus through Activation of Stress-Induced Phosphatase 1 and Mitochondrial Na+/Ca2+ Exchanger
Source: Int J Mol Sci. 2022 Oct 6;23(19):11848. doi: 10.3390/ijms231911848 (PMC9570122; doi:10.3390/ijms231911848)
Supplement: Supplementary file 1 [file ijms-23-11848-s001.zip]

Archive with 1 entries (1 files):
- ijms-1917196-supplementary.pdf
